# Supplementary material for: Influence of Molecular Structure and Material Properties on the Output Performance of Liquid–Solid Triboelectric Nanogenerators
Source: Micromachines (Basel). 2023 Sep 24;14(10):1825. doi: 10.3390/mi14101825 (PMC10609343; doi:10.3390/mi14101825)
Supplement: Supplementary file 1 [file micromachines-14-01825-s001.zip]

Archive with 1 entries (1 files):
- micromachines-2590452-supplementary.pdf
